# Supplementary material for: Genomic Analysis of the Glutathione S-Transferase Family in Pear (Pyrus communis) and Functional Identification of PcGST57 in Anthocyanin Accumulation
Source: Int J Mol Sci. 2022 Jan 11;23(2):746. doi: 10.3390/ijms23020746 (PMC8776121; doi:10.3390/ijms23020746)
Supplement: Supplementary file 1 [file ijms-23-00746-s001.zip]

Archive with 1 entries (1 files):
- ijms-1500767-supplementary.xlsx
