# Supplementary material for: Genomic Analysis of the Glutathione S-Transferase Family in Pear (Pyrus communis) and Functional Identification of PcGST57 in Anthocyanin Accumulation
Source: Int J Mol Sci. 2022 Jan 11;23(2):746. doi: 10.3390/ijms23020746 (PMC8776121; doi:10.3390/ijms23020746)
Supplement: Supplementary file 1 [file ijms-23-00746-s001.zip › ijms-1500767-supplementary.xlsx]

## Sheet: Table S1
Table S1. The primers used in the experiments.
Name	Forward primer (5' to 3')	Reverse primer (5' to 3')	Usage
PcGST57	ATGGTTGTCAAAGTATATGGTCC	CTAGTAGTCACTAGCAAGCTGCA	For cloning
RT-qPCR-PcGST57	GCCACAACTTCAACGACC	CCAGTTTAGCGTCATCAATCA	For RT-qPCR
PcTubulin	TGGGCTTTGCTCCTCTTAC	CCTTCGTGCTCATCTTACC	For RT-qPCR
PcGST57-pCAMBIA1302	GGGACTCTTGACCATGATGGTTGTCAAAGTAT	TCAGATCTACCATGGCGTAGTCACTAGCAAGC	For vector construction
PcGST57-TRV-156	AGTAAGGTTACCGAATTCATGGTTGTCAAAGTAT	GAGCTCGGTACCGGTACCCAGCCACTGGTCGACA	For vector construction

## Sheet: Table S2
Table S2 The Segmentally and tandemly duplicated PcGST gene pairs.
GST gene pairs	Gene duplication type
PcGST1-PcGST40	Segmental
PcGST1-PcGST10	Segmental
PcGST34-PcGST13	Segmental
PcGST37-PcGST16	Segmental
PcGST38-PcGST21	Segmental
PcGST39-PcGST7	Segmental
PcGST40-PcGST10	Segmental
PcGST41-PcGST51	Segmental
PcGST44-PcGST26	Segmental
PcGST49-PcGST30	Segmental
PcGST50-PcGST31	Segmental
PcGST45-PcGST28	Segmental
PcGST52-PcGST13	Segmental
PcGST55-PcGST33	Segmental
PcGST3-PcGST27	Segmental
PcGST3-PcGST4	Tandem
PcGST4-PcGST5	Tandem
PcGST6-PcGST7	Tandem
PcGST7-PcGST8	Tandem
PcGST10-PcGST11	Tandem
PcGST13-PcGST14	Tandem
PcGST14-PcGST15	Tandem
PcGST17-PcGST18	Tandem
PcGST19-PcGST20	Tandem
PcGST34-PcGST35	Tandem
PcGST35-PcGST36	Tandem

## Sheet: Table S3
Table S3. GST gene pairs with collinearity relationships identified in pear, Arabidopsis and apple
Pear	Arabidopsis thaliana		Pear	Apple
pycom01g14390	AT3G55040.1		pycom01g14390	MD01G1115000
pycom01g14390	AT5G02780.1		pycom01g14390	MD12G1129400
pycom03g22330	AT2G47730.1		pycom01g14390	MD07G1183000
pycom04g10330	AT3G55040.1		pycom02g16660	MD02G1204200
pycom04g10330	AT5G02780.1		pycom02g20280	MD02G1236000
pycom04g12760	AT2G29480.1		pycom02g20280	MD07G1078900
pycom04g12760	AT3G09270.1		pycom03g22330	MD03G1282700
pycom05g19570	AT1G17170.1		pycom03g22340	MD11G1303600
pycom05g19590	AT1G17190.1		pycom03g22340	MD03G1282800
pycom05g22990	AT4G19880.1		pycom04g10330	MD01G1115000
pycom05g22990	AT5G44990.3		pycom04g10330	MD12G1129400
pycom06g07800	AT5G41210.1		pycom04g10330	MD04G1111400
pycom08g00850	AT5G42150.1		pycom04g10330	MD07G1183000
pycom08g21180	AT1G57720.1		pycom04g12760	MD04G1139400
pycom08g21180	AT1G09640.1		pycom05g16920	MD10G1172100
pycom08g21730	AT2G02380.1		pycom05g16920	MD16G1232800
pycom10g19580	AT4G19880.1		pycom05g16920	MD05G1184200
pycom10g19580	AT5G44990.3		pycom05g16930	MD10G1172400
pycom11g26520	AT1G02950.3		pycom05g19570	MD10G1196000
pycom11g26520	AT3G62760.1		pycom05g19570	MD05G1209700
pycom12g12570	AT3G55040.1		pycom05g19590	MD10G1196500
pycom12g12570	AT5G02780.1		pycom05g19590	MD05G1210200
pycom13g07080	AT1G69920.1		pycom05g22990	MD10G1233200
pycom13g07080	AT1G10360.1		pycom05g22990	MD05G1251900
pycom13g21680	AT2G19080.1		pycom06g01020	MD06G1012200
pycom15g12040	AT1G77290.1		pycom06g07800	MD06G1081000
pycom15g35830	AT4G10000.2		pycom06g20360	MD14G1236600
pycom15g38640	AT1G57720.1		pycom07g06270	MD02G1236000
pycom15g38640	AT1G09640.1		pycom07g06270	MD07G1078900
pycom15g39250	AT2G02380.1		pycom08g00510	MD08G1006600
pycom16g07010	AT1G69920.1		pycom08g00850	MD15G1010000
pycom16g07010	AT1G10360.1		pycom08g00850	MD08G1010100
pycom16g21400	AT2G19080.1		pycom08g21180	MD15G1438400
			pycom08g21180	MD08G1244100
			pycom08g21730	MD15G1445700
			pycom08g21730	MD08G1250500
			pycom09g06760	MD17G1133600
			pycom09g06760	MD09G1147000
			pycom09g17830	MD17G1260600
			pycom09g17830	MD09G1264700
			pycom10g14850	MD10G1172100
			pycom10g14850	MD05G1184200
			pycom10g14860	MD10G1172200
			pycom10g14860	MD05G1184400
			pycom10g19580	MD10G1233200
			pycom10g19580	MD05G1251900
			pycom11g26520	MD11G1303600
			pycom11g26520	MD03G1282800
			pycom12g12570	MD01G1115000
			pycom12g12570	MD12G1129400
			pycom12g12570	MD04G1111400
			pycom12g12570	MD07G1183000
			pycom13g07080	MD13G1081900
			pycom13g07080	MD16G1081100
			pycom13g21680	MD13G1245600
			pycom14g19350	MD14G1232100
			pycom14g19760	MD14G1236600
			pycom15g00440	MD08G1006600
			pycom15g12040	MD15G1133600
			pycom15g35830	MD15G1399300
			pycom15g36060	MD15G1403200
			pycom15g38640	MD15G1438400
			pycom15g38640	MD08G1244100
			pycom15g39250	MD15G1445700
			pycom15g39250	MD08G1250500
			pycom16g07010	MD13G1081900
			pycom16g07010	MD16G1081100
			pycom16g19480	MD10G1172200
			pycom16g19480	MD16G1232800
			pycom16g19480	MD05G1184300
			pycom17g26130	MD17G1260600
			pycom17g26130	MD09G1264700
			pycom17g26990	MD17G1271700
			pycom17g26990	MD17G1286500
			pycom17g26990	MD09G1279700
			pycom17g27080	MD17G1272100
